# Supplementary material for: Valorisation, Green Extraction Development, and Metabolomic Analysis of Wild Artichoke By-Product Using Pressurised Liquid Extraction UPLC–HRMS and Multivariate Data Analysis
Source: Molecules. 2022 Oct 22;27(21):7157. doi: 10.3390/molecules27217157 (PMC9656714; doi:10.3390/molecules27217157)
Supplement: Supplementary file 1 [file molecules-27-07157-s001.zip]

Archive with 1 entries (1 files):
- molecules-1968911-supplementary.pdf
